# Supplementary material for: Interpatient Heterogeneity in Drug Response and Protein Biomarker Expression of Recurrent Ovarian Cancer
Source: Cancers (Basel). 2022 May 3;14(9):2279. doi: 10.3390/cancers14092279 (PMC9103312; doi:10.3390/cancers14092279)
Supplement: Supplementary file 1 [file cancers-14-02279-s001.zip]

Archive with 1 entries (1 files):
- cancers-1667043-supplementary.pdf
